# Supplementary material for: Mechanistic Insights into the Physiological and Meat Quality Responses of Broiler Chickens Fed Incremental Turmeric Rhizome Meal
Source: Animals (Basel). 2025 Sep 29;15(19):2849. doi: 10.3390/ani15192849 (PMC12524245; doi:10.3390/ani15192849)
Supplement: Supplementary file 1 [file animals-15-02849-s001.zip]

Archive with 1 entries (1 files):
- animals-3886119-supplementary.pdf
